# Supplementary material for: Factors influencing on-scene time in a rural Norwegian helicopter emergency medical service: a retrospective observational study
Source: Scand J Trauma Resusc Emerg Med. 2017 Sep 21;25:97. doi: 10.1186/s13049-017-0442-5 (PMC5609050; doi:10.1186/s13049-017-0442-5)
Supplement: Supplementary file 1 — Patient characteristics and on-scene time (OST) in primary emergency missions with entrapped patient (N = 41). (XLS 27 kb) [file 13049_2017_442_MOESM1_ESM.xls]

## Sheet: Ark1
Additional file 1 Patient characteristics and on-scene time (OST) in primary emergency missions with entrapped patient (N = 41)
	Entrapped patient
Median OST, minutes (IQR)	18 (14–24)
Median age (IQR)	44.0 (23.5–55.5)
<18 years, N (%)	1 (2.4 %)
Male gender, N (%)	28 (68.3 %)
Trauma, N (%)	41 (100 %)
Advanced interventions, N (%)	30 (73.2 %)
Median GCS (IQR) a	14 (9–15)
Median adjusted GCS (IQR) a	15 (10–15)
a A large proportion of the data on Median Glasgow Coma Scale (GCS) were missing. Median adjusted GCS present data when all missing GCS values were replaced with normal values (GCS=15).
