# Supplementary material for: Factors influencing on-scene time in a rural Norwegian helicopter emergency medical service: a retrospective observational study
Source: Scand J Trauma Resusc Emerg Med. 2017 Sep 21;25:97. doi: 10.1186/s13049-017-0442-5 (PMC5609050; doi:10.1186/s13049-017-0442-5)
Supplement: Supplementary file 2 — The NACA scale; a severity scoring used by the Norwegian Air Ambulance Service. (XLS 28 kb) [file 13049_2017_442_MOESM2_ESM.xls]

## Sheet: Ark1
Additional file 2 The NACA scale; a severity scoring used by the Norwegian Air Ambulance Service
NACA	Description
0	No injury or disease.
1	Injuries/diseases without any need for acute physicians care. I.e. transient hypotension and abrasions.
2	Injuries/diseases requiring examination and therapy by a physician, but hospital admission is not indicated. I.e. moderate soft tissue injury and ruptured tendons.
3	Injuries/diseases without acute threat to life, but requiring hospital admission. I.e. cerebral concussion (unconscious < 15 min, no pathological neurology), large lacerations, open wounds with vascular or neurological injury, and fractures.
4	Injuries/diseases that can possibly lead to deterioration of vital signs. I.e. cerebral concussion (unconscious > 15 min), fracture of tubular bone, several rib-fractures, and thoracic injury with unilateral hemo- or pneumothorax.
5	Injuries/diseases with acute threat to life. I.e., large and complex fractures, several tubular bone fractures or single femur fracture, rib-fracture with respiratory distress, and cerebral concussion with anticipated increased intracerebral pressure.
6	Injuries/diseases transported after successful resuscitation of vital signs. I.e. CNS injury affecting respiration or circulation, thoracic injury with respiratory distress or multiple fractures, and respiratory- or cardiac arrest.
7	Lethal injuries or diseases (with or without resuscitation attempts).
This NACA scale is the modified version by Tryba et al. in 1980 for severity assessment in prehospital services.18 The original NACA scale was developed by the National Advisory Committee of Aeronautics (NACA) and used for trauma severity scoring 24 hours after admittance to the hospital.
