# Supplementary material for: Factors influencing on-scene time in a rural Norwegian helicopter emergency medical service: a retrospective observational study
Source: Scand J Trauma Resusc Emerg Med. 2017 Sep 21;25:97. doi: 10.1186/s13049-017-0442-5 (PMC5609050; doi:10.1186/s13049-017-0442-5)
Supplement: Supplementary file 3 — Factors affecting on-scene time (linear mixed effect model) in acute myocardial infarction. (XLS 33 kb) [file 13049_2017_442_MOESM3_ESM.xls]

## Sheet: Ark1
Additional file 3 Factors affecting on-scene time (linear mixed effect model) in acute myocardial infarction
Acute myocardial infarction and NACA 4–6 (N=767)
(median OST = 9 min)
Predictor	Unadjusted model				Fully adjusted model				Final model b
		N=767			N=766				N=767
	B	95% CI	p-value		B	95% CI	p-value		B	95% CI	p-value
Year in study period a	-0.34	(-0.72, 0.04)	0.084		-0.42	(-0.79, -0.05)	0.028		-0.38	(-0.73, -0.03)	0.033
Daylight (yes )	0.12	(-0.99, 1.23)	0.828		0.09	(-0.94, 1.11)	0.867		-	-	-
Age	0.02	(-0.02, 0.06)	0.320		0.02	(-0.02, 0.05)	0.423		0.01	(-0.02, 0.05)	0.435
Male gender (yes)	-1.04	(-2.29, 0.22)	0.107		-0.84	(-2.02, 0.34)	0.165		-0.84	(-2.02, 0.34)	0.167
NACA score	3.08	(2.01, 4.14)	<0.001		1.10	(0.03, 2.18)	0.046		1.11	(0.03, 2.18)	0.045
Glasgow Coma Scale	-1.53	(-1.98, -1.08)	<0.001		-0.42	(-0.96, 0.13)	0.136		-0.41	(-0.96, 0.13)	0.137
Treatment prior to HEMS (yes)	-4.79	(-6.26, -3.32)	<0.001		-4.44	(-5.84, -3.05)	<0.001		-4.46	(-5.85, -3.07)	<0.001
Experience (years as specialist)	0	(-0.15, 0.15)	0.968		0.03	(-0.11, 0.18)	0.640		-	-	-
Analgesics (yes )	2.74	(1.69, 3.79)	<0.001		1.86	(0.87, 2.85)	<0.001		1.87	(0.88, 2.86)	<0.001
Intubation (yes )	20.22	(15.85, 24.58)	<0.001		14.87	(9.42, 20.31)	<0.001		14.83	(9.39, 20.27)	<0.001
Helicopter transport (yes)	-2.50	(-5.20, 0.20)	0.070		-0.05	(-2.59, 2.49)	0.969		-0.01	(-2.53, 2.50)	0.991
a Year in study period refers to year 1-5 of the period from 2009 to 2013. b Variables chosen for final model included multivariate regression analyses of variables that differed significantly, in addition to age and gender. Estimates were adjusted for HEMS Base, and the individual physician was used as a random effect. B = unstandardized coefficient in the regression model (minutes per unit of p…
