# Supplementary material for: Factors influencing on-scene time in a rural Norwegian helicopter emergency medical service: a retrospective observational study
Source: Scand J Trauma Resusc Emerg Med. 2017 Sep 21;25:97. doi: 10.1186/s13049-017-0442-5 (PMC5609050; doi:10.1186/s13049-017-0442-5)
Supplement: Supplementary file 5 — Factors affecting on-scene time (linear mixed effect model) in head injuries. (XLS 33 kb) [file 13049_2017_442_MOESM5_ESM.xls]

## Sheet: Ark1
Additional file 5 Factors affecting on-scene time (linear mixed effect model) in head injury
Head injury and NACA 4–6 (N=339)
(median OST = 11 min)
Predictor	Unadjusted model				Fully adjusted model				Final model b
		N=339			N=335				N=336
	B	95% CI	p-value		B	95% CI	p-value		B	95% CI	p-value
Year in study period a	0.24	(-0.46, 0.94)	0.505		-0.15	(-0.74, 0.44)	0.627		-	-	-
Daylight (yes )	1.22	(-0.79, 3.24)	0.236		0.98	(-0.66, 2.63)	0.252		-	-	-
Age	0.04	(-0.01, 0.08)	0.095		0.03	(0, 0.07)	0.094		0.03	(0, 0.07)	0.081
Male gender (yes)	1.63	(-0.64, 3.91)	0.160		0.52	(-1.32, 2.35)	0.589		0.62	(-1.21, 2.45)	0.513
NACA score	3.96	(2.56, 5.35)	<0.001		0.41	(-1.30, 2.12)	0.644		0.46	(-1.21, 2.14)	0.590
Glasgow Coma Scale	-0.52	(-0.77, -0.27)	<0.001		0.28	(-0.01, 0.58)	0.068		0.29	(0, 0.59)	0.054
Treatment prior to HEMS (yes)	0.56	(-1.57, 2.69)	0.608		-0.35	(-2.12, 1.42)	0.703		-	-	-
Experience (years as specialist)	-0.10	(-0.27, 0.07)	0.238		-0.07	(-0.24, 0.09)	0.394		-	-	-
Analgesics (yes )	9.62	(7.69, 11.56)	<0.001		3.63	(1.18, 6.07)	0.005		3.58	(1.14, 6.02)	0.005
Intubation (yes )	11.17	(9.18, 13.17)	<0.001		9.75	(6.63, 12.87)	<0.001		9.74	(6.63, 12.85)	<0.001
Helicopter transport (yes)	5.77	(3.54, 8.00)	<0.001		4.43	(2.44, 6.43)	<0.001		4.45	(2.50, 6.40)	<0.001
a Year in study period refers to year 1-5 of the period from 2009 to 2013. b Variables chosen for final model included multivariate regression analyses of variables that differed significantly, in addition to gender. Estimates were adjusted for HEMS Base, and the individual physician was used as a random effect. B = unstandardized coefficient in the regression model (minutes per unit of predictor…
