# Supplementary material for: Factors influencing on-scene time in a rural Norwegian helicopter emergency medical service: a retrospective observational study
Source: Scand J Trauma Resusc Emerg Med. 2017 Sep 21;25:97. doi: 10.1186/s13049-017-0442-5 (PMC5609050; doi:10.1186/s13049-017-0442-5)
Supplement: Supplementary file 8 — Missing registrations of variables in the 9757 missions in Table 1. (XLS 31 kb) [file 13049_2017_442_MOESM8_ESM.xls]

## Sheet: Ark1
Additional file 8 Missing registrations of variables in the 9757 missions in Table 1
							Subgroups with NACA score of 4–6
	All		NACA score = 0–3	NACA score = 4–6	NACA score = 7
							Acute myocardial infarction	Stroke	Head injury	Penetrating torso injuries	Cardiac arrest
Missing OST, N (%)	2000 (20.5%)		679 (22.5%)	278 (5.1%)	982 (88.1%)		10 (1.3%)	16 (3.5%)	9 (2.6%)	2 (3.4%)	24 (3.5%)
Missing median age, N (%)	265 (2.9%)		132 (4.4%)	55 (1.0%)	52 (4.7%)		-	2 (0.4%)	3 (0.9%)	1 (1.7%)	2 (0.3%)
Missing male gender, N (%)	114 (1.2%)		65 (2.6%)	8 (0.1%)	22 (2.0%)		-	-	-	-	-
Missing trauma, N (%)	9 (0.1%)		-	-	-		-	-	-	-	-
Missing median GCS, N (%)	5436 (55.7%)		1927 (63.8%)	2661 (48.8%)	700 (62.8%)		494 (63.6%)	174 (38.0%)	90 (25.9%)	20 (33.9%)	358 (52.4%)
Reported proportions (%) in this table are the proportion of corresponding cell in Table 1. Missing NACA 172 (1.8 %) of all 9757 missions.
